# Supplementary material for: pCR and 2-Year Disease-Free Survival: A Combination of the Two Endpoints as a New Classification for Locally Advanced Rectal Cancer Patients—An Updated Pooled Analysis of Eleven International Randomized Trials
Source: Cancers (Basel). 2023 Jun 16;15(12):3209. doi: 10.3390/cancers15123209 (PMC10295980; doi:10.3390/cancers15123209)
Supplement: Supplementary file 1 [file cancers-15-03209-s001.zip]

Archive with 1 entries (1 files):
- cancers-2400527-supplementary.pdf
